# Supplementary material for: Butyrylcholinesterase-Loaded Liposomes and Polymersomes: Catalytic Parameters for Three Types of Substrates
Source: Int J Mol Sci. 2025 Dec 24;27(1):190. doi: 10.3390/ijms27010190 (PMC12785985; doi:10.3390/ijms27010190)
Supplement: Supplementary file 1 [file ijms-27-00190-s001.zip]

Archive with 1 entries (1 files):
- ijms-4018449-supplementary.pdf
